# Supplementary material for: Investigating Local Patterns of Mumps Virus Circulation, Using a Combination of Molecular Tools
Source: Viruses. 2023 Dec 13;15(12):2420. doi: 10.3390/v15122420 (PMC10747990; doi:10.3390/v15122420)
Supplement: Supplementary file 1 [file viruses-15-02420-s001.zip]

Archive with 2 entries (2 files):
- Supplem_table1_FV_AGavilan_mumps.xlsx
- Supplem_table2_FV_AGavilan_mumps.xlsx
