# Supplementary material for: Investigating Local Patterns of Mumps Virus Circulation, Using a Combination of Molecular Tools
Source: Viruses. 2023 Dec 13;15(12):2420. doi: 10.3390/v15122420 (PMC10747990; doi:10.3390/v15122420)
Supplement: Supplementary file 1 [file viruses-15-02420-s001.zip › Supplem_table1_FV_AGavilan_mumps.xlsx]

## Sheet: Hoja1
WHO name	SH variant/haplotype	MF-NCR haplotype name (name of the earliest available sequence)	Nucleotide differences MF-NCR sequence (MuVi/Sheffield.GBR/1.05/ as reference)
			60	66	154	165	168	174	175	178	187	210	215	268	269	272	280	285	311	320	323	325	334	364
MuVs/Madrid.ESP/06.18/2	MuVi/Sheffield.GBR/1.05/	MuVs/Murcia.ESP/46.14/				T165C		C174T	C175T	C178A	C187T	G210A	G215T	T268C	T269C	T272C		T285C
MuVs/Madrid.ESP/15.19/6	MuVi/Sheffield.GBR/1.05/	MuVs/Murcia.ESP/46.14/				T165C		C174T	C175T	C178A	C187T	G210A	G215T	T268C	T269C	T272C		T285C
MuVs/Madrid.ESP/23.15/	MuVi/Sheffield.GBR/1.05/	MuVs/Madrid.ESP/08.15/				T165C		C174T	C175T	C178A	C187T	G210A	G215T	T268C	T269C	T272C		T285C	A311C
MuVs/Madrid.ESP/25.15/	MuVi/Sheffield.GBR/1.05/	MuVs/Murcia.ESP/46.14/				T165C		C174T	C175T	C178A	C187T	G210A	G215T	T268C	T269C	T272C		T285C
MuVs/Madrid.ESP/25.15/2	MuVi/Sheffield.GBR/1.05/	MuVs/Murcia.ESP/46.14/				T165C		C174T	C175T	C178A	C187T	G210A	G215T	T268C	T269C	T272C		T285C
MuVs/Madrid.ESP/26.15/	MuVi/Sheffield.GBR/1.05/	MuVs/Madrid.ESP/08.15/				T165C		C174T	C175T	C178A	C187T	G210A	G215T	T268C	T269C	T272C		T285C	A311C
MuVs/Madrid.ESP/26.15/2	MuVi/Sheffield.GBR/1.05/	MuVs/Madrid.ESP/08.15/				T165C		C174T	C175T	C178A	C187T	G210A	G215T	T268C	T269C	T272C		T285C	A311C
MuVs/Madrid.ESP/3.16/	MuVi/Sheffield.GBR/1.05/	MuVs/Murcia.ESP/46.14/				T165C		C174T	C175T	C178A	C187T	G210A	G215T	T268C	T269C	T272C		T285A
MuVs/Madrid.ESP/30.19/	MuVi/Sheffield.GBR/1.05/	MuVs/Murcia.ESP/46.14/				T165C		C174T	C175T	C178A	C187T	G210A	G215T	T268C	T269C	T272C		T285C
MuVs/Madrid.ESP/34.19/	MuVi/Sheffield.GBR/1.05/	MuVs/Murcia.ESP/46.14/				T165C		C174T	C175T	C178A	C187T	G210A	G215T	T268C	T269C	T272C		T285C
MuVs/Madrid.ESP/40.19/2	MuVi/Sheffield.GBR/1.05/	MuVs/Murcia.ESP/46.14/				T165C		C174T	C175T	C178A	C187T	G210A	G215T	T268C	T269C	T272C		T285C
MuVs/Madrid.ESP/47.19/	MuVi/Sheffield.GBR/1.05/	MuVs/Murcia.ESP/46.14/				T165C		C174T	C175T	C178A	C187T	G210A	G215T	T268C	T269C	T272C		T285C
MuVs/Madrid.ESP/7.16/	MuVi/Sheffield.GBR/1.05/	MuVs/CiudadReal.ESP/16.16/		A66C		T165C		C174T	C175T	C178A	C187T		G215T	T268C	T269C	T272C		T285C
MuVs/Madrid.ESP/8.15/	MuVi/Sheffield.GBR/1.05/	MuVs/Madrid.ESP/08.15/				T165C		C174T	C175T	C178A	C187T	G210A	G215T	T268C	T269C	T272C		T285C	A311C
MuVs/Madrid.ESP/8.16/	MuVi/Sheffield.GBR/1.05/	MuVs/CiudadReal.ESP/16.16/		A66C		T165C		C174T	C175T	C178A	C187T		G215T	T268C	T269C	T272C		T285C
MuVs/Madrid.ESP/2.17/4	MuVs/Avila.ESP/11.16/	MuVs/Madrid.ESP/2.17/3	C60T			T165C		C174T	C175T	C178A	C187T	G210A	G215T	T268C	T269C	T272C		T285C
MuVs/Madrid.ESP/2.17/5	MuVs/Avila.ESP/11.16/	MuVs/Madrid.ESP/2.17/3	C60T			T165C		C174T	C175T	C178A	C187T	G210A	G215T	T268C	T269C	T272C		T285C
MuVs/Madrid.ESP/6.17/4	MuVs/Avila.ESP/11.16/	MuVs/Madrid.ESP/2.17/3	C60T			T165C		C174T	C175T	C178A	C187T	G210A	G215T	T268C	T269C	T272C		T285C
MuVs/Madrid.ESP/13.16/	MuVs/Avila.ESP/11.16/	MuVs/Murcia.ESP/46.14/				T165C		C174T	C175T	C178A	C187T	G210A	G215T	T268C	T269C	T272C		T285C
MuVs/Madrid.ESP/16.16/	MuVs/Avila.ESP/11.16/	MuVs/Madrid.ESP/16.16/										G210A	G215T	T268C	T269C	T272C		T285C
MuVs/Madrid.ESP/19.17/2	MuVs/Avila.ESP/11.16/	MuVs/Madrid.ESP/2.17/3	C60T			T165C		C174T	C175T	C178A	C187T	G210A	G215T	T268C	T269C	T272C		T285C
MuVs/Madrid.ESP/2.17/3	MuVs/Avila.ESP/11.16/	MuVs/Madrid.ESP/2.17/3	C60T			T165C		C174T	C175T	C178A	C187T	G210A	G215T	T268C	T269C	T272C		T285C
MuVs/Madrid.ESP/20.18/2	MuVs/Avila.ESP/11.16/	MuVs/Madrid.ESP/20.18/2			C154T	T165C		C174T	C175T	C178A	C187T	G210A	G215T	T268C	T269C	T272C		T285C			T323A
MuVs/Madrid.ESP/22.16/	MuVs/Avila.ESP/11.16/	MuVs/Murcia.ESP/46.14/				T165C		C174T	C175T	C178A	C187T	G210A	G215T	T268C	T269C	T272C		T285C
MuVs/Madrid.ESP/22.16/5	MuVs/Avila.ESP/11.16/	MuVs/Murcia.ESP/46.14/				T165C		C174T	C175T	C178A	C187T	G210A	G215T	T268C	T269C	T272C		T285C
MuVs/Madrid.ESP/23.18/2	MuVs/Avila.ESP/11.16/	MuVs/Indiana_USA/201738600				T165C		C174T	C175T	C178A	C187T	G210A	G215T	T268C	T269C	T272C
MuVs/Madrid.ESP/26.17/	MuVs/Avila.ESP/11.16/	MuVs/Madrid.ESP/9.17/4	C60T			T165C		C174T	C175T	C178A	C187T	G210A	G215T	T268C	T269C	T272C		T285C
MuVs/Madrid.ESP/39.17/	MuVs/Avila.ESP/11.16/	MuVs/Madrid.ESP/2.17/3	C60T			T165C		C174T	C175T	C178A	C187T	G210A	G215T	T268C	T269C	T272C		T285C
MuVs/Madrid.ESP/41.16/	MuVs/Avila.ESP/11.16/	MuVs/Murcia.ESP/46.14/				T165C		C174T	C175T	C178A	C187T	G210A	G215T	T268C	T269C	T272C		T285C
MuVs/Madrid.ESP/50.17/	MuVs/Avila.ESP/11.16/	MuVs/Murcia.ESP/46.14/				T165C		C174T	C175T	C178A	C187T	G210A	G215T	T268C	T269C	T272C		T285C
MuVs/Madrid.ESP/52.16/	MuVs/Avila.ESP/11.16/	MuVs/NewYork.USA/26.18/				T165C	C168G	C174T	C175T	C178A	C187T	G210A	G215T	T268C	T269C	T272C		T285C						C364T
MuVs/Madrid.ESP/9.17/4	MuVs/Avila.ESP/11.16/	MuVs/Madrid.ESP/9.17/4	C60T			T165C		C174T	C175T	C178A	C187T	G210A	G215T	T268C	T269C	T272C		T285C
MuVs/Madrid.ESP/10.19/3	MuVs/Avila.ESP/51.18/	MuVs/Murcia.ESP/46.14/				T165C		C174T	C175T	C178A	C187T	G210A	G215T	T268C	T269C	T272C		T285C
MuVs/Madrid.ESP/12.19/2	MuVs/Avila.ESP/51.18/	MuVs/Murcia.ESP/46.14/				T165C		C174T	C175T	C178A	C187T	G210A	G215T	T268C	T269C	T272C		T285C
MuVs/Madrid.ESP/20.19/5	MuVs/Avila.ESP/51.18/	MuVs/Murcia.ESP/46.14/				T165C		C174T	C175T	C178A	C187T	G210A	G215T	T268C	T269C	T272C		T285C
MuVs/Madrid.ESP/22.19/5	MuVs/Avila.ESP/51.18/	MuVs/Murcia.ESP/46.14/				T165C		C174T	C175T	C178A	C187T	G210A	G215T	T268C	T269C	T272C		T285C
MuVs/Madrid.ESP/23.19/4	MuVs/Avila.ESP/51.18/	MuVs/Indiana_USA/201738600				T165C		C174T	C175T	C178A	C187T	G210A	G215T	T268C	T269C	T272C
MuVs/Madrid.ESP/25.19/8	MuVs/Avila.ESP/51.18/	MuVs/Indiana_USA/201738600				T165C		C174T	C175T	C178A	C187T	G210A	G215T	T268C	T269C	T272C
MuVs/Madrid.ESP/37.19/5	MuVs/Avila.ESP/51.18/	MuVs/Murcia.ESP/46.14/				T165C		C174T	C175T	C178A	C187T	G210A	G215T	T268C	T269C	T272C		T285C
MuVs/Madrid.ESP/42.18/	MuVs/Madrid .ESP/42.18/	MuVs/Ohio.USA/2.18/FH102		A66C		T165C		C174T	C175T	C178A	C187T		G215T	T268C	T269C	T272C		T285C			T323C
MuVs/Madrid.ESP/14.18/3	MuVs/Madrid.ESP/10.18/3	MuVs/Murcia.ESP/46.14/				T165C		C174T	C175T	C178A	C187T	G210A	G215T	T268C	T269C	T272C		T285C
MuVs/Madrid.ESP/29.18/3	MuVs/Madrid.ESP/10.18/3	MuVs/Murcia.ESP/46.14/				T165C		C174T	C175T	C178A	C187T	G210A	G215T	T268C	T269C	T272C		T285C
MuVs/Madrid.ESP/13.17/4	MuVs/Madrid.ESP/13.17/4	MuVs/CiudadReal.ESP/16.16/		A66C		T165C		C174T	C175T	C178A	C187T		G215T	T268C	T269C	T272C		T285C
MuVs/Madrid.ESP/16.17/	MuVs/Madrid.ESP/13.17/4	MuVs/CiudadReal.ESP/16.16/		A66C		T165C		C174T	C175T	C178A	C187T		G215T	T268C	T269C	T272C		T285C
MuVs/Madrid.ESP/17.17/3	MuVs/Madrid.ESP/13.17/4	MuVs/CiudadReal.ESP/16.16/		A66C		T165C		C174T	C175T	C178A	C187T		G215T	T268C	T269C	T272C		T285C
MuVs/Madrid.ESP/22.19/2	MuVs/Madrid.ESP/19.19/3	MuVs/Murcia.ESP/46.14/				T165C		C174T	C175T	C178A	C187T	G210A	G215T	T268C	T269C	T272C		T285C
MuVs/Madrid.ESP/25.19/2	MuVs/Madrid.ESP/19.19/3	MuVs/Indiana_USA/201738600				T165C		C174T	C175T	C178A	C187T	G210A	G215T	T268C	T269C	T272C
MuVs/Madrid.ESP/37.19/4	MuVs/Madrid.ESP/19.19/3	MuVs/Murcia.ESP/46.14/				T165C		C174T	C175T	C178A	C187T	G210A	G215T	T268C	T269C	T272C		T285C
MuVs/Madrid.ESP/04.18/	MuVs/Madrid.ESP/50.16/2	MuVs/Murcia.ESP/46.14/				T165C		C174T	C175T	C178A	C187T	G210A	G215T	T268C	T269C	T272C		T285C
MuVs/Madrid.ESP/10.18/2	MuVs/Madrid.ESP/50.16/2	MuVs/Murcia.ESP/46.14/				T165C		C174T	C175T	C178A	C187T	G210A	G215T	T268C	T269C	T272C		T285C
MuVs/Madrid.ESP/11.18/	MuVs/Madrid.ESP/50.16/2	MuVs/Navarra.ESP/23.18/				T165C		C174T	C175T	C178A	C187T	G210A	G215T	T268C	T269C	T272C
MuVs/Madrid.ESP/11.18/3	MuVs/Madrid.ESP/50.16/2	MuVs/Murcia.ESP/46.14/				T165C		C174T	C175T	C178A	C187T	G210A	G215T	T268C	T269C	T272C		T285C
MuVs/Madrid.ESP/15.18/3	MuVs/Madrid.ESP/50.16/2	MuVs/Navarra.ESP/23.18/				T165C		C174T	C175T	C178A	C187T	G210A	G215T	T268C	T269C	T272C
MuVs/Madrid.ESP/18.18/	MuVs/Madrid.ESP/50.16/2	MuVs/Murcia.ESP/46.14/				T165C		C174T	C175T	C178A	C187T	G210A	G215T	T268C	T269C	T272C		T285C
MuVs/Madrid.ESP/19.17/	MuVs/Madrid.ESP/50.16/2	MuVs/Murcia.ESP/46.14/				T165C		C174T	C175T	C178A	C187T	G210A	G215T	T268C	T269C	T272C		T285C
MuVs/Madrid.ESP/19.18/2	MuVs/Madrid.ESP/50.16/2	MuVs/Madrid.ESP/27.18/				T165C		C174T	C175T	C178A	C187T	G210A	G215T	T268C	T269C	T272C	T280C				T323C		T334C
MuVs/Madrid.ESP/19.18/4	MuVs/Madrid.ESP/50.16/2	MuVs/Murcia.ESP/46.14/				T165C		C174T	C175T	C178A	C187T	G210A	G215T	T268C	T269C	T272C		T285C
MuVs/Madrid.ESP/24.18/	MuVs/Madrid.ESP/50.16/2	MuVs/Indiana_USA/201738600				T165C		C174T	C175T	C178A	C187T	G210A	G215T	T268C	T269C	T272C
MuVs/Madrid.ESP/24.18/2	MuVs/Madrid.ESP/50.16/2	MuVs/Indiana_USA/201738600				T165C		C174T	C175T	C178A	C187T	G210A	G215T	T268C	T269C	T272C
MuVs/Madrid.ESP/24.18/3	MuVs/Madrid.ESP/50.16/2	MuVs/Indiana_USA/201738600				T165C		C174T	C175T	C178A	C187T	G210A	G215T	T268C	T269C	T272C
MuVs/Madrid.ESP/27.18/	MuVs/Madrid.ESP/50.16/2	MuVs/Madrid.ESP/27.18/				T165C		C174T	C175T	C178A	C187T	G210A	G215T	T268C	T269C	T272C	T280C	T285C				T325C	T334C
MuVs/Madrid.ESP/28.18/2	MuVs/Madrid.ESP/50.16/2	MuVs/Indiana_USA/201738600				T165C		C174T	C175T	C178A	C187T	G210A	G215T	T268C	T269C	T272C
MuVs/Madrid.ESP/28.18/3	MuVs/Madrid.ESP/50.16/2	MuVs/Indiana_USA/201738600				T165C		C174T	C175T	C178A	C187T	G210A	G215T	T268C	T269C	T272C
MuVs/Madrid.ESP/28.18/4	MuVs/Madrid.ESP/50.16/2	MuVs/Madrid.ESP/28.18/4				T165C		C174T	C175T	C178A		G210A	G215T	T268C	T269C	T272C
MuVs/Madrid.ESP/36.18/	MuVs/Madrid.ESP/50.16/2	MuVs/Madrid.ESP/36.18/				T165C		C174T	C175T	C178A		G210A	G215T	T268C	T269C	T272C		T285C		G320T
MuVs/Madrid.ESP/48.17/	MuVs/Madrid.ESP/50.16/2	MuVs/Madrid.ESP/48.17/				T165C		C174T	C175T	C178A		G210A	G215T	T268C	T269C	T272C		T285C
MuVs/Madrid.ESP/38.19/2	MuVs/New_Jersey.USA/20.10/	MuVs/Murcia.ESP/46.14/				T165C		C174T	C175T	C178A	C187T	G210A	G215T	T268C	T269C	T272C		T285C
MuVs/Madrid.ESP/39.19/2	MuVs/New_Jersey.USA/20.10/	MuVs/Murcia.ESP/46.14/				T165C		C174T	C175T	C178A	C187T	G210A	G215T	T268C	T269C	T272C		T285C
MuVs/Madrid.ESP/41.19/6	MuVs/New_Jersey.USA/20.10/	MuVs/Murcia.ESP/46.14/				T165C		C174T	C175T	C178A	C187T	G210A	G215T	T268C	T269C	T272C		T285C
MuVs/Madrid.ESP/41.19/7	MuVs/New_Jersey.USA/20.10/	MuVs/Murcia.ESP/46.14/				T165C		C174T	C175T	C178A	C187T	G210A	G215T	T268C	T269C	T272C		T285C
MuVs/Madrid.ESP/43.19/	MuVs/New_Jersey.USA/20.10/	MuVs/Murcia.ESP/46.14/				T165C		C174T	C175T	C178A	C187T	G210A	G215T	T268C	T269C	T272C		T285C
MuVs/Madrid.ESP/45.19/2	MuVs/New_Jersey.USA/20.10/	MuVs/Murcia.ESP/46.14/				T165C		C174T	C175T	C178A	C187T	G210A	G215T	T268C	T269C	T272C		T285C
MuVs/Madrid.ESP/46.19/	MuVs/New_Jersey.USA/20.10/	MuVs/Murcia.ESP/46.14/				T165C		C174T	C175T	C178A	C187T	G210A	G215T	T268C	T269C	T272C		T285C
MuVs/Madrid.ESP/49.19/	MuVs/New_Jersey.USA/20.10/	MuVs/Murcia.ESP/46.14/				T165C		C174T	C175T	C178A	C187T	G210A	G215T	T268C	T269C	T272C		T285C
MuVs/Madrid.ESP/8.20/3	MuVs/New_Jersey.USA/20.10/	MuVs/Murcia.ESP/46.14/				T165C		C174T	C175T	C178A	C187T	G210A	G215T	T268C	T269C	T272C		T285C
MuVs/Madrid.ESP/11.18/2	MuVs/NewYork.USA/45.15/	MuVs/CiudadReal.ESP/16.16/		A66C		T165C		C174T	C175T	C178A	C187T		G215T	T268C	T269C	T272C		T285C
MuVs/Madrid.ESP/16.17/2	MuVs/NewYork.USA/45.15/	MuVs/CiudadReal.ESP/16.16/		A66C		T165C		C174T	C175T	C178A	C187T		G215T	T268C	T269C	T272C		T285C
MuVs/Madrid.ESP/2.17/	MuVs/NewYork.USA/45.15/	MuVs/CiudadReal.ESP/16.16/		A66C		T165C		C174T	C175T	C178A	C187T		G215T	T268C	T269C	T272C		T285C
MuVs/Madrid.ESP/21.18/	MuVs/NewYork.USA/45.15/	MuVs/Indiana_USA/201738600				T165C		C174T	C175T	C178A	C187T	G210A	G215T	T268C	T269C	T272C
MuVs/Madrid.ESP/30.17/	MuVs/NewYork.USA/45.15/	MuVs/CiudadReal.ESP/16.16/		A66C		T165C		C174T	C175T	C178A	C187T		G215T	T268C	T269C	T272C		T285C
MuVs/Madrid.ESP/4.17/2	MuVs/NewYork.USA/45.15/	MuVs/CiudadReal.ESP/16.16/		A66C		T165C		C174T	C175T	C178A	C187T		G215T	T268C	T269C	T272C		T285C
MuVs/Madrid.ESP/51.16/2	MuVs/NewYork.USA/45.15/	MuVs/CiudadReal.ESP/16.16/		A66C		T165C		C174T	C175T	C178A	C187T		G215T	T268C	T269C	T272C		T285C
MuVs/Madrid.ESP/51.16/3	MuVs/NewYork.USA/45.15/	MuVs/CiudadReal.ESP/16.16/		A66C		T165C		C174T	C175T	C178A	C187T		G215T	T268C	T269C	T272C		T285C
MuVs/Madrid.ESP/28.19/2	MuVs/Salamanca.ESP/24.19/	MuVs/Murcia.ESP/46.14/				T165C		C174T	C175T	C178A	C187T	G210A	G215T	T268C	T269C	T272C		T285C
MuVs/Madrid.ESP/46.19/3	MuVs/Salamanca.ESP/24.19/	MuVs/Murcia.ESP/46.14/				T165C		C174T	C175T	C178A	C187T	G210A	G215T	T268C	T269C	T272C		T285C
MuVs/Madrid.ESP/46.19/4	MuVs/Salamanca.ESP/24.19/	MuVs/Madrid.ESP/46.19/4				T165C		C174T		C178A	C187T	G210A	G215T	T268C	T269C	T272C		T285C
MuVs/Madrid.ESP/50.19/3	MuVs/Salamanca.ESP/24.19/	MuVs/Murcia.ESP/46.14/				T165C		C174T	C175T	C178A	C187T	G210A	G215T	T268C	T269C	T272C		T285C
MuVs/Madrid.ESP/50.19/4	MuVs/Salamanca.ESP/24.19/	MuVs/Murcia.ESP/46.14/				T165C		C174T	C175T	C178A	C187T	G210A	G215T	T268C	T269C	T272C		T285C
MuVs/Madrid.ESP/4.17/3	MuVs/Madrid.ESP/4.17/3	MuVs/Madrid.ESP/2.17/3	C60T			T165C		C174T	C175T	C178A	C187T	G210A	G215T	T268C	T269C	T272C		T285C
MuVs/Madrid.ESP/7.17/4	MuVs/Madrid.ESP/7.17/4	MuVs/Madrid.ESP/2.17/3	C60T			T165C		C174T	C175T	C178A	C187T	G210A	G215T	T268C	T269C	T272C		T285C
