# Supplementary material for: Investigating Local Patterns of Mumps Virus Circulation, Using a Combination of Molecular Tools
Source: Viruses. 2023 Dec 13;15(12):2420. doi: 10.3390/v15122420 (PMC10747990; doi:10.3390/v15122420)
Supplement: Supplementary file 1 [file viruses-15-02420-s001.zip › Supplem_table2_FV_AGavilan_mumps.xlsx]

## Sheet: Hoja1
WHO name	SH accesion Genabnk number	MF-NCR accesion Genabnk number
MuVs/Madrid.ESP/8.15/	MN437007	KY607630
MuVs/Madrid.ESP/9.15/	MN437009	-
MuVs/Madrid.ESP/10.15/	MN437010	-
MuVs/Madrid.ESP/14.15/	MN437014	-
MuVs/Madrid.ESP/14.15/2	MN437015	-
MuVs/Madrid.ESP/15.15/	MN437016	-
MuVs/Madrid.ESP/15.15/2	MN437018	-
MuVs/Madrid.ESP/17.15/	MN437019	-
MuVs/Madrid.ESP/20.15/	MN437020	-
MuVs/Madrid.ESP/13.17/4	MN437204	MT670355
MuVs/Madrid.ESP/16.17/	MN437215	MT670356
MuVs/Madrid.ESP/16.17/2	MN437217	MT670357
MuVs/Madrid.ESP/4.17/2	MN437218	MT670358
MuVs/Madrid.ESP/17.17/3	MN437225	MT670359
MuVs/Madrid.ESP/28.15/	MN437037	-
MuVs/Madrid.ESP/29.15/	MN437038	-
MuVs/Madrid.ESP/32.15/	MN437039	-
MuVs/Madrid.ESP/35.15/	MN437040	-
MuVs/Madrid.ESP/23.15/	MN437024	MW657775
MuVs/Madrid.ESP/25.15/	MN437032	MW657779
MuVs/Madrid.ESP/25.15/2	MN437033	MW657780
MuVs/Madrid.ESP/26.15/	MN437034	MW657781
MuVs/Madrid.ESP/26.15/2	MN437035	MW657782
MuVs/Madrid.ESP/16.16/2	MN437070	-
MuVs/Madrid.ESP/17.16/	MN437075	-
MuVs/Madrid.ESP/17.16/2	MN437076	-
MuVs/Madrid.ESP/17.16/3	MN437078	-
MuVs/Madrid.ESP/17.16/4	MN437079	-
MuVs/Madrid.ESP/17.16/5	MN437080	-
MuVs/Madrid.ESP/18.16/	MN437082	-
MuVs/Madrid.ESP/19.16/	MN437083	-
MuVs/Madrid.ESP/19.16/2	MN437086	-
MuVs/Madrid.ESP/20.16/	MN437087	-
MuVs/Madrid.ESP/19.16/3	MN437088	-
MuVs/Madrid.ESP/19.16/4	MN437089	-
MuVs/Madrid.ESP/19.16/5	MN437090	-
MuVs/Madrid.ESP/19.16/6	MN437091	-
MuVs/Madrid.ESP/20.16/2	MN437092	-
MuVs/Madrid.ESP/04.18/	MN567312	OQ107129
MuVs/Madrid.ESP/22.16/2	MN437096	-
MuVs/Madrid.ESP/22.16/3	MN437097	-
MuVs/Madrid.ESP/22.16/4	MN437098	-
MuVs/Madrid.ESP/10.18/2	MN567347	OQ107131
MuVs/Madrid.ESP/23.16/	MN437101	-
MuVs/Madrid.ESP/22.16/6	MN437102	-
MuVs/Madrid.ESP/26.16/	MN437103	-
MuVs/Madrid.ESP/28.16/	MN437106	-
MuVs/Madrid.ESP/29.16/	MN437107	-
MuVs/Madrid.ESP/30.16/	MN437108	-
MuVs/Madrid.ESP/33.16/	MN437109	-
MuVs/Madrid.ESP/33.16/2	MN437110	-
MuVs/Madrid.ESP/34.16/	MN437111	-
MuVs/Madrid.ESP/34.16/2	MN437112	-
MuVs/Madrid.ESP/37.16/	MN437113	-
MuVs/Madrid.ESP/39.16/	MN437114	-
MuVs/Madrid.ESP/11.18/2	MN567351	OQ107132
MuVs/Madrid.ESP/42.16/	MN437117	-
MuVs/Madrid.ESP/43.16/	MN437121	-
MuVs/Madrid.ESP/48.16/	MN437123	-
MuVs/Madrid.ESP/48.16/2	MN437124	-
MuVs/Madrid.ESP/49.16/	MN437125	-
MuVs/Madrid.ESP/49.16/2	MN437126	-
MuVs/Madrid.ESP/50.16/	MN437127	-
MuVs/Madrid.ESP/50.16/2	MN437128	-
MuVs/Madrid.ESP/50.16/3	MN437129	-
MuVs/Madrid.ESP/51.16/	MN437131	-
MuVs/Madrid.ESP/52.16/2	MN437132	-
MuVs/Madrid.ESP/13.16/	MN437048	OQ107133
MuVs/Madrid.ESP/15.19/6	MT906908	OQ107134
MuVs/Madrid.ESP/2.17/2	MN437139	-
MuVs/Madrid.ESP/19.17/	MN437241	OQ107137
MuVs/Madrid.ESP/19.17/2	MN437243	OQ107138
MuVs/Madrid.ESP/2.17/	MN437135	OQ107139
MuVs/Madrid.ESP/1.17/	MN437144	-
MuVs/Madrid.ESP/4.17/	MN437150	-
MuVs/Madrid.ESP/5.17	MN437152	-
MuVs/Madrid.ESP/6.17/	MN437153	-
MuVs/Madrid.ESP/6.17/2	MN437154	-
MuVs/Madrid.ESP/6.17/3	MN437155	-
MuVs/Madrid.ESP/7.17/	MN437156	-
MuVs/Madrid.ESP/7.17/2	MN437157	-
MuVs/Madrid.ESP/2.17/3	MN437140	OQ107140
MuVs/Madrid.ESP/7.17/3	MN437163	-
MuVs/Madrid.ESP/8.17/	MN437168	-
MuVs/Madrid.ESP/8.17/2	MN437170	-
MuVs/Madrid.ESP/9.17/	MN437172	-
MuVs/Madrid.ESP/9.17/2	MN437173	-
MuVs/Madrid.ESP/9.17/3	MN437174	-
MuVs/Madrid.ESP/22.16/	MN437095	OQ107141
MuVs/Madrid.ESP/9.17/5	MN437176	-
MuVs/Madrid.ESP/10.17/	MN437180	-
MuVs/Madrid.ESP/10.17/2	MN437181	-
MuVs/Madrid.ESP/11.17/	MN437186	-
MuVs/Madrid.ESP/11.17/2	MN437187	-
MuVs/Madrid.ESP/11.17/3	MN437189	-
MuVs/Madrid.ESP/11.17/4	MN437193	-
MuVs/Madrid.ESP/12.17/	MN437195	-
MuVs/Madrid.ESP/13.17/	MN437199	-
MuVs/Madrid.ESP/13.17/2	MN437200	-
MuVs/Madrid.ESP/13.17/3	MN437201	-
MuVs/Madrid.ESP/22.16/5	MN437099	OQ107142
MuVs/Madrid.ESP/13.17/5	MN437205	-
MuVs/Madrid.ESP/14.17/2	MN437210	-
MuVs/Madrid.ESP/13.17/6	MN437211	-
MuVs/Madrid.ESP/14.17/3	MN437212	-
MuVS/Madrid.ESP/15.17/	MN437213	-
MuVs/Madrid.ESP/23.18/2	MN567398	OQ107143
MuVs/Madrid.ESP/26.17/	MN437277	OQ107144
MuVs/Madrid.ESP/27.18/	MN567425	OQ107145
MuVs/Madrid.ESP/17.17/	MN437219	-
MuVs/Madrid.ESP/17.17/2	MN437224	-
MuVs/Madrid.ESP/3.16/	MN437041	OQ107146
MuVs/Madrid.ESP/17.17/4	MN437229	-
MuVs/Madrid.ESP/17.17/5	MN437230	-
MuVs/Madrid.ESP/30.17/	MN437285	OQ107147
MuVs/Madrid.ESP/39.17/	MN437296	OQ107149
MuVs/Madrid.ESP/20.17/	MN437247	-
MuVs/Madrid.ESP/21.17/	MN437250	-
MuVs/Madrid.ESP/22.17/	MN437252	-
MuVs/Madrid.ESP/22.17/2	MN437253	-
MuVs/Madrid.ESP/23.17/2	MN437266	-
MuVs/Madrid.ESP/25.17/	MN437268	-
MuVs/Madrid.ESP/41.16/	MN437116	OQ107150
MuVs/Madrid.ESP/27.17/	MN437278	-
MuVs/Madrid.ESP/28.17/	MN437281	-
MuVs/Madrid.ESP/42.18/	MN567465	OQ107151
MuVs/Madrid.ESP/32.17/	MN437289	-
MuVs/Madrid.ESP/34.17/	MN437290	-
MuVs/Madrid.ESP/36.17/	MN437293	-
MuVs/Madrid.ESP/37.17/	MN437294	-
MuVs/Madrid.ESP/38.17/	MN437295	-
MuVs/Madrid.ESP/47.19/	MT907208	OQ107152
MuVs/Madrid.ESP/39.17/2	MN437297	-
MuVs/Madrid.ESP/40.17/	MN437298	-
MuVs/Madrid.ESP/44.17/	MN437302	-
MuVs/Madrid.ESP/46.17/	MN437304	-
MuVs/Madrid.ESP/48.17/	MN437310	OQ107153
MuVs/Madrid.ESP/49.17/	MN437312	-
MuVs/Madrid.ESP/50.17/	MN437314	OQ107154
MuVs/Madrid.ESP/51.17/	MN437316	-
MuVs/Madrid.ESP/01.18/	MN567307	-
MuVs/Madrid.ESP/03.18/	MN567309	-
MuVs/Madrid.ESP/52.16/	MT858776	OQ107156
MuVs/Madrid.ESP/04.18/2	MN567314	-
MuVs/Madrid.ESP/05.18/	MN567318	-
MuVs/Madrid.ESP/6.18/	MN567324	-
MuVs/Madrid.ESP/7.16/	MN437042	OQ107157
MuVs/Madrid.ESP/6.18/3	MN567328	-
MuVs/Madrid.ESP/7.18/	MN567331	-
MuVs/Madrid.ESP/8.18/	MN567333	-
MuVs/Madrid.ESP/9.18/	MN567337	-
MuVs/Madrid.ESP/10.18/	MN567338	-
MuVs/Madrid.ESP/8.16/	MN437043	OQ107158
MuVs/Madrid.ESP/9.17/4	MN437175	OQ107159
MuVs/Madrid.ESP/51.16/3	MN437134	OR727669
MuVs/Madrid.ESP/12.18/	MN567354	-
MuVs/Madrid.ESP/13.18/	MN567359	-
MuVs/Madrid.ESP/15.18/	MN567364	-
MuVs/Madrid.ESP/15.18/2	MN567365	-
MuVs/Madrid.ESP/11.18/3	OR709770	OR727671
MuVs/Madrid.ESP/15.18/4	MN567368	-
MuVs/Madrid.ESP/16.18/	MN567369	-
MuVs/Madrid.ESP/16.18/2	MN567372	-
MuVs/Madrid.ESP/16.18/3	MN567374	-
MuVs/Madrid.ESP/17.18/	MN567375	-
MuVs/Madrid.ESP/19.18/	MN567381	-
MuVs/Madrid.ESP/2.17/4	MN437141	OR727672
MuVs/Madrid.ESP/20.18/	MN567388	-
MuVs/Madrid.ESP/2.17/5	MN437143	OR727673
MuVs/Madrid.ESP/21.18/2	MN567391	-
MuVs/Madrid.ESP/6.17/4	MN437158	OR727675
MuVs/Madrid.ESP/23.18/	MN567400	-
MuVs/Madrid.ESP/7.17/4	MT858781	OR727676
MuVs/Madrid.ESP/11.18/	MN567349	OR727677
MuVs/Madrid.ESP/14.18/3	OR709776	OR727678
MuVs/Madrid.ESP/25.18/	MN567414	-
MuVs/Madrid.ESP/25.18/2	MN567415	-
MuVs/Madrid.ESP/25.18/3	MN567416	-
MuVs/Madrid.ESP/26.18/	MN567420	-
MuVs/Madrid.ESP/15.18/3	MN567366	OR727679
MuVs/Madrid.ESP/27.18/2	MN567427	-
MuVs/Madrid.ESP/28.18/	MN567433	-
MuVs/Madrid.ESP/19.18/2	MN567382	OR727680
MuVs/Madrid.ESP/19.18/4	OR709786	OR727681
MuVs/Madrid.ESP/20.18/2	OR709789	OR727682
MuVs/Madrid.ESP/29.18/	MN567440	-
MuVs/Madrid.ESP/29.18/2	MN567441	-
MuVs/Madrid.ESP/31.18	MN567444	-
MuVs/Madrid.ESP/32.18	MN567445	-
MuVs/Madrid.ESP/33.18	MN567452	-
MuVs/Madrid.ESP/34.18	MN567453	-
MuVs/Madrid.ESP/36.18	MN567455	-
MuVs/Madrid.ESP/37.18	MN567457	-
MuVs/Madrid.ESP/38.18/	MN567460	-
MuVs/Madrid.ESP/39.18/	MN567461	-
MuVs/Madrid.ESP/40.18/	MN567463	-
MuVs/Madrid.ESP/21.18/	MN567390	OR727683
MuVs/Madrid.ESP/43.18/	MN567466	-
MuVs/Madrid.ESP/44.18/	MN567469	-
MuVs/Madrid.ESP/45.18/	MN567471	-
MuVs/Madrid.ESP/46.18/	MN567472	-
MuVs/Madrid.ESP/49.18/	MN567474	-
MuVs/Madrid.ESP/28.19/	MN906969	-
MuVs/Madrid.ESP/29.19/	MN906970	-
MuVs/Madrid.ESP/24.18/	MN567407	OR727684
MuVs/Madrid.ESP/31.19/	MN906979	-
MuVs/Madrid.ESP/24.18/3	MN567413	OR727685
MuVs/Madrid.ESP/36.19/	MN906994	-
MuVs/Madrid.ESP/32.19/2	MN906995	-
MuVs/Madrid.ESP/35.19/	MN906998	-
MuVs/Madrid.ESP/38.19/	MN907013	-
MuVs/Madrid.ESP/35.16/	MT858773	-
MuVs/Madrid.ESP/50.16/4	MT858775	-
MuVs/Madrid.ESP/24.18/2	MN567409	OR727686
MuVs/Madrid.ESP/5.17/2	MT858780	-
MuVs/Madrid.ESP/28.18/2	MN567434	OR727687
MuVs/Madrid.ESP/47.17/	MT858792	-
MuVs/Madrid.ESP/51.18/	MT906867	-
MuVs/Madrid.ESP/2.19/	MT906869	-
MuVs/Madrid.ESP/3.19/	MT906870	-
MuVs/Madrid.ESP/5.19/2	MT906873	-
MuVs/Madrid.ESP/5.19/3	MT906874	-
MuVs/Madrid.ESP/4.19/	MT906875	-
MuVs/Madrid.ESP/6.19/	MT906877	-
MuVs/Madrid.ESP/7.19/	MT906878	-
MuVs/Madrid.ESP/8.19/	MT906879	-
MuVs/Madrid.ESP/9.19/	MT906881	-
MuVs/Madrid.ESP/10.19/	MT906882	-
MuVs/Madrid.ESP/12.19/	MT906888	-
MuVs/Madrid.ESP/13.19/	MT906892	-
MuVs/Madrid.ESP/13.19/2	MT906894	-
MuVs/Madrid.ESP/13.19/3	MT906895	-
MuVs/Madrid.ESP/13.19/4	MT906896	-
MuVs/Madrid.ESP/13.19/5	MT906897	-
MuVs/Madrid.ESP/13.19/6	MT906898	-
MuVs/Madrid.ESP/14.19/	MT906899	-
MuVs/Madrid.ESP/14.19/2	MT906901	-
MuVs/Madrid.ESP/15.19/	MT906902	-
MuVs/Madrid.ESP/14.19/3	MT906903	-
MuVs/Madrid.ESP/15.19/2	MT906904	-
MuVs/Madrid.ESP/15.19/3	MT906905	-
MuVs/Madrid.ESP/15.19/4	MT906906	-
MuVs/Madrid.ESP/15.19/5	MT906907	-
MuVs/Madrid.ESP/28.18/3	MN567435	OR727688
MuVs/Madrid.ESP/16.19/	MT906911	-
MuVs/Madrid.ESP/17.19/	MT906915	-
MuVs/Madrid.ESP/19.19/	MT906920	-
MuVs/Madrid.ESP/19.19/3	MT906926	-
MuVs/Madrid.ESP/19.19/5	MT906927	-
MuVs/Madrid.ESP/19.19/6	MT906928	-
MuVs/Madrid.ESP/19.19/7	MT906929	-
MuVs/Madrid.ESP/19.19/8	MT906930	-
MuVs/Madrid.ESP/19.19/9	MT906931	-
MuVs/Madrid.ESP/19.19/10	MT906932	-
MuVs/Madrid.ESP/19.19/11	MT906933	-
MuVs/Madrid.ESP/19.19/12	MT906934	-
MuVs/Madrid.ESP/20.19/	MT906935	-
MuVs/Madrid.ESP/19.19/13	MT906936	-
MuVs/Madrid.ESP/20.19/2	MT906937	-
MuVs/Madrid.ESP/20.19/4	MT906939	-
MuVs/Madrid.ESP/22.19/	MT906941	-
MuVs/Madrid.ESP/23.19/	MT906946	-
MuVs/Madrid.ESP/24.19/	MT906950	-
MuVs/Madrid.ESP/25.19/	MT906959	-
MuVs/Madrid.ESP/27.19/	MT906967	-
MuVs/Madrid.ESP/26.19/	MT906968	-
MuVs/Madrid.ESP/39.19/	MT907020	-
MuVs/Madrid.ESP/28.18/4	MN567437	OR727689
MuVs/Madrid.ESP/39.19/3	MT907061	-
MuVs/Madrid.ESP/40.19/	MT907062	-
MuVs/Madrid.ESP/29.18/3	OR709805	OR727690
MuVs/Madrid.ESP/41.19/	MT907090	-
MuVs/Madrid.ESP/41.19/2	MT907119	-
MuVs/Madrid.ESP/41.19/3	MT907120	-
MuVs/Madrid.ESP/41.19/4	MT907121	-
MuVs/Madrid.ESP/41.19/5	MT907122	-
MuVs/Madrid.ESP/10.19/3	OR709819	OR727691
MuVs/Madrid.ESP/12.19/2	OR709825	OR727692
MuVs/Madrid.ESP/41.19/8	MT907125	-
MuVs/Madrid.ESP/42.19/	MT907131	-
MuVs/Madrid.ESP/44.19/	MT907157	-
MuVs/Madrid.ESP/45.19/	MT907178	-
MuVs/Madrid.ESP/20.19/5	OR709842	OR727693
MuVs/Madrid.ESP/22.19/2	OR709850	OR727694
MuVs/Madrid.ESP/46.19/2	MT907201	-
MuVs/Madrid.ESP/22.19/5	OR709853	OR727695
MuVs/Madrid.ESP/48.19/	MT907215	-
MuVs/Madrid.ESP/51.19/	MT907242	-
MuVs/Madrid.ESP/48.19/2	MT907249	-
MuVs/Madrid.ESP/50.19/	MT907250	-
MuVs/Madrid.ESP/23.19/4	OR709857	OR727696
MuVs/Madrid.ESP/20.16/3	OR709741	-
MuVs/Madrid.ESP/20.16/4	OR709742	-
MuVs/Madrid.ESP/28.16/2	OR709743	-
MuVs/Madrid.ESP/42.16/3	OR709744	-
MuVs/Madrid.ESP/19.17/4	OR709746	-
MuVs/Madrid.ESP/19.17/5	OR709747	-
MuVs/Madrid.ESP/20.17/3	OR709748	-
MuVs/Madrid.ESP/23.17/3	OR709749	-
MuVs/Madrid.ESP/23.17/4	OR709750	-
MuVs/Madrid.ESP/26.17/2	OR709751	-
MuVs/Madrid.ESP/27.17/2	OR709752	-
MuVs/Madrid.ESP/27.17/3	OR709753	-
MuVs/Madrid.ESP/27.17/4	OR709754	-
MuVs/Madrid.ESP/39.17/3	OR709755	-
MuVs/Madrid.ESP/48.17/2	OR709756	-
MuVs/Madrid.ESP/48.17/3	OR709757	-
MuVs/Madrid.ESP/48.17/4	OR709758	-
MuVs/Madrid.ESP/49.17/2	OR709759	-
MuVs/Madrid.ESP/48.17/5	OR709760	-
MuVs/Madrid.ESP/51.17/2	OR709762	-
MuVs/Madrid.ESP/51.17/3	OR709763	-
MuVs/Madrid.ESP/51.17/4	OR709765	-
MuVs/Madrid.ESP/4.18/3	OR709767	-
MuVs/Madrid.ESP/10.18/3	OR709769	-
MuVs/Madrid.ESP/25.19/2	OR709860	OR727697
MuVs/Madrid.ESP/11.18/4	OR709771	-
MuVs/Madrid.ESP/12.18/2	OR709773	-
MuVs/Madrid.ESP/12.18/3	OR709774	-
MuVs/Madrid.ESP/14.18/2	OR709775	-
MuVs/Madrid.ESP/25.19/8	OR709867	OR727698
MuVs/Madrid.ESP/14.18/4	OR709777	-
MuVs/Madrid.ESP/15.18/5	OR709778	-
MuVs/Madrid.ESP/17.18/2	OR709780	-
MuVs/Madrid.ESP/17.18/3	OR709782	-
MuVs/Madrid.ESP/18.18/2	OR709783	-
MuVs/Madrid.ESP/19.18/3	OR709784	-
MuVs/Madrid.ESP/28.19/2	OR709870	OR727699
MuVs/Madrid.ESP/30.19/	MN906973	OR727700
MuVs/Madrid.ESP/20.18/3	OR709790	-
MuVs/Madrid.ESP/20.18/4	OR709791	-
MuVs/Madrid.ESP/20.18/5	OR709792	-
MuVs/Madrid.ESP/20.18/6	OR709793	-
MuVs/Madrid.ESP/21.18/3	OR709794	-
MuVs/Madrid.ESP/24.18/4	OR709795	-
MuVs/Madrid.ESP/25.18/4	OR709796	-
MuVs/Madrid.ESP/25.18/5	OR709797	-
MuVs/Madrid.ESP/26.18/2	OR709798	-
MuVs/Madrid.ESP/26.18/3	OR709799	-
MuVs/Madrid.ESP/26.18/4	OR709800	-
MuVs/Madrid.ESP/28.18/6	OR709802	-
MuVs/Madrid.ESP/28.18/7	OR709803	-
MuVs/Madrid.ESP/28.18/8	OR709804	-
MuVs/Madrid.ESP/34.19/	MN906988	OR727701
MuVs/Madrid.ESP/29.18/4	OR709806	-
MuVs/Madrid.ESP/31.18/2	OR709807	-
MuVs/Madrid.ESP/31.18/3	OR709808	-
MuVs/Madrid.ESP/8.19/2	OR709812	-
MuVs/Madrid.ESP/9.19/3	OR709814	-
MuVs/Madrid.ESP/9.19/4	OR709817	-
MuVs/Madrid.ESP/10.19/2	OR709818	-
MuVs/Madrid.ESP/37.19/5	OR709884	OR727702
MuVs/Madrid.ESP/11.19/2	OR709820	-
MuVs/Madrid.ESP/11.19/3	OR709821	-
MuVs/Madrid.ESP/11.19/4	OR709822	-
MuVs/Madrid.ESP/37.19/4	OR709883	OR727703
MuVs/Madrid.ESP/12.19/3	OR709827	-
MuVs/Madrid.ESP/12.19/4	OR709832	-
MuVs/Madrid.ESP/13.19/7	OR709833	-
MuVs/Madrid.ESP/14.19/4	OR709834	-
MuVs/Madrid.ESP/16.19/2	OR709836	-
MuVs/Madrid.ESP/16.19/3	OR709837	-
MuVs/Madrid.ESP/17.19/2	OR709838	-
MuVs/Madrid.ESP/17.19/3	OR709839	-
MuVs/Madrid.ESP/17.19/4	OR709840	-
MuVs/Madrid.ESP/18.19/2	OR709841	-
MuVs/Madrid.ESP/39.19/2	MT907043	OR727705
MuVs/Madrid.ESP/29.19/2	OR709843	-
MuVs/Madrid.ESP/21.19/2	OR709846	-
MuVs/Madrid.ESP/21.19/3	OR709847	-
MuVs/Madrid.ESP/21.19/4	OR709848	-
MuVs/Madrid.ESP/21.19/5	OR709849	-
MuVs/Madrid.ESP/40.19/2	MT907081	OR727706
MuVs/Madrid.ESP/22.19/3	OR709851	-
MuVs/Madrid.ESP/22.19/4	OR709852	-
MuVs/Madrid.ESP/41.19/6	MT907123	OR727707
MuVs/Madrid.ESP/23.19/2	OR709855	-
MuVs/Madrid.ESP/41.19/7	MT907124	OR727708
MuVs/Madrid.ESP/23.19/6	OR709858	-
MuVs/Madrid.ESP/43.19/	OR709888	OR727709
MuVs/Madrid.ESP/25.19/4	OR709861	-
MuVs/Madrid.ESP/25.19/5	OR709862	-
MuVs/Madrid.ESP/25.19/10	OR709863	-
MuVs/Madrid.ESP/25.19/6	OR709864	-
MuVs/Madrid.ESP/25.19/7	OR709865	-
MuVs/Madrid.ESP/25.19/9	OR709866	-
MuVs/Madrid.ESP/45.19/2	MT907191	OR727710
MuVs/Madrid.ESP/27.19/2	OR709869	-
MuVs/Madrid.ESP/46.19/	MT907200	OR727711
MuVs/Madrid.ESP/28.19/4	OR709871	-
MuVs/Madrid.ESP/30.19/2	OR709873	-
MuVs/Madrid.ESP/31.19/3	OR709874	-
MuVs/Madrid.ESP/32.19/3	OR709875	-
MuVs/Madrid.ESP/33.19/4	OR709876	-
MuVs/Madrid.ESP/34.19/3	OR709877	-
MuVs/Madrid.ESP/35.19/2	OR709878	-
MuVs/Madrid.ESP/36.19/3	OR709879	-
MuVs/Madrid.ESP/36.19/4	OR709880	-
MuVs/Madrid.ESP/37.19/2	OR709881	-
MuVs/Madrid.ESP/37.19/3	OR709882	-
MuVs/Madrid.ESP/46.19/3	OR709890	OR727712
MuVs/Madrid.ESP/46.19/4	OR709891	OR727713
MuVs/Madrid.ESP/39.19/4	OR709885	-
MuVs/Madrid.ESP/39.19/5	OR709886	-
MuVs/Madrid.ESP/49.19/	MT907258	OR727714
MuVs/Madrid.ESP/45.19/5	OR709889	-
MuVs/Madrid.ESP/50.19/4	OR709897	OR727715
MuVs/Madrid.ESP/50.19/3	OR709896	OR727716
MuVs/Madrid.ESP/47.19/2	OR709892	-
MuVs/Madrid.ESP/49.19/2	OR709893	-
MuVs/Madrid.ESP/50.19/2	OR709895	-
MuVs/Madrid.ESP/8.20/3	OR727653	OR727717
MuVs/Madrid.ESP/6.18/2	MN567326	OR733295
MuVs/Madrid.ESP/4.20/4	OR709898	-
MuVs/Madrid.ESP/01.20/	OR727635	-
MuVs/Madrid.ESP/02.20/	OR727636	-
MuVs/Madrid.ESP/02.20/2	OR727637	-
MuVs/Madrid.ESP/2.20/	OR727638	-
MuVs/Madrid.ESP/03.20/	OR727639	-
MuVs/Madrid.ESP/03.20/2	OR727640	-
MuVs/Madrid.ESP/04.20/2	OR727641	-
MuVs/Madrid.ESP/04.20/3	OR727642	-
MuVs/Madrid.ESP/04.20/	OR727643	-
MuVs/Madrid.ESP/05.20/	OR727644	-
MuVs/Madrid.ESP/06.20/	OR727645	-
MuVs/Madrid.ESP/07.20/	OR727646	-
MuVs/Madrid.ESP/7.20/	OR727647	-
MuVs/Madrid.ESP/7.20/2	OR727648	-
MuVs/Madrid.ESP/7.20/5	OR727649	-
MuVs/Madrid.ESP/7.20/6	OR727650	-
MuVs/Madrid.ESP/7.20/3	OR727651	-
MuVs/Madrid.ESP/8.20/	OR727652	-
MuVs/Madrid.ESP/16.16/	MN437068	OR733296
MuVs/Madrid.ESP/8.20/4	OR727654	-
MuVs/Madrid.ESP/8.20/2	OR727655	-
MuVs/Madrid.ESP/8.20/5	OR727656	-
MuVs/Madrid.ESP/9.20/	OR727657	-
MuVs/Madrid.ESP/9.20/6	OR727658	-
MuVs/Madrid.ESP/9.20/2	OR727659	-
MuVs/Madrid.ESP/9.20/7	OR727660	-
MuVs/Madrid.ESP/9.20/5	OR727661	-
MuVs/Madrid.ESP/9.20/3	OR727662	-
MuVs/Madrid.ESP/9.20/8	OR727663	-
MuVs/Madrid.ESP/9.20/4	OR727664	-
MuVs/Madrid.ESP/10.20/	OR727665	-
MuVs/Madrid.ESP/10.20/2	OR727666	-
MuVs/Madrid.ESP/11.20/	OR727667	-
MuVs/Madrid.ESP/11.20/2	OR727668	-
MuVs/Madrid.ESP/18.18/	OR733290	OR733297
MuVs/Madrid.ESP/36.18/	OR733291	OR733298
MuVs/Madrid.ESP/38.19/2	OR733292	OR733299
MuVs/Madrid.ESP/4.17/3	OR733293	OR733300
MuVs/Madrid.ESP/51.16/2	OR733294	OR733301
